# Supplementary material for: Analysis of Sodium Content in 4082 Kinds of Commercial Foods in China
Source: Nutrients. 2022 Jul 15;14(14):2908. doi: 10.3390/nu14142908 (PMC9322708; doi:10.3390/nu14142908)
Supplement: Supplementary file 1 [file nutrients-14-02908-s001.zip]

Archive with 1 entries (1 files):
- nutrients-1802133-supplementary.pdf
